# Supplementary material for: Mortality Prediction of Patients with Subarachnoid Hemorrhage Using a Deep Learning Model Based on an Initial Brain CT Scan
Source: Brain Sci. 2023 Dec 22;14(1):10. doi: 10.3390/brainsci14010010 (PMC10812955; doi:10.3390/brainsci14010010)
Supplement: Supplementary file 1 [file brainsci-14-00010-s001.zip]

Archive with 1 entries (1 files):
- brainsci-2730127-supplementary.pdf
